# Supplementary material for: A Prospective Study of Stereotactic Body Radiotherapy (SBRT) with Concomitant Whole-Pelvic Radiotherapy (WPRT) for High-Risk Localized Prostate Cancer Patients Using 1.5 Tesla Magnetic Resonance Guidance: The Preliminary Clinical Outcome
Source: Cancers (Basel). 2022 Jul 18;14(14):3484. doi: 10.3390/cancers14143484 (PMC9321843; doi:10.3390/cancers14143484)
Supplement: Supplementary file 1 [file cancers-14-03484-s001.zip]

Archive with 1 entries (1 files):
- cancers-1789906-supplementary.pdf
